# Supplementary material for: Anti-Inflammatory Activity of Oxyresveratrol Tetraacetate, an Ester Prodrug of Oxyresveratrol, on Lipopolysaccharide-Stimulated RAW264.7 Macrophage Cells
Source: Molecules. 2022 Jun 18;27(12):3922. doi: 10.3390/molecules27123922 (PMC9228887; doi:10.3390/molecules27123922)
Supplement: Supplementary file 1 [file molecules-27-03922-s001.zip]

Archive with 1 entries (1 files):
- molecules-1773179-supplementary.pdf
